# Supplementary material for: Endothelial cell-specific expression of serine/threonine kinase 11 modulates dendritic cell differentiation
Source: Nat Commun. 2022 Feb 3;13:648. doi: 10.1038/s41467-022-28316-6 (PMC8814147; doi:10.1038/s41467-022-28316-6)
Supplement: Supplementary file 5 — Source data [file 41467_2022_28316_MOESM5_ESM.xlsx]

## Sheet: Blots
Figure 4b
Figure 5b
Figure 5d
Figure 5e
Figure 5f
Supplemental Figure 6
Supplemental Figure 9c
Supplemental Figure 11c
Supplemental Figure 11d
Supplemental Figure 11e
Supplemental Figure 11g

## Sheet: Fig 1
Figure 1a	Survival Rate						Figure 1b	Tumor incidence						Figure 1d
	Months	Cdh5Cre	Stk11fl	Stk11ec wt/-	Stk11ec/-			Months	Cdh5Cre	Stk11fl	Stk11ec wt/-	Stk11ec/-			EYFP percentage on EC	92.61	96.14
	1				1			1				0				83.32	92.75
	1				1			1				0				89.99	98.23
	2			1	1			2			0	0				95.04	92.44
	2			1	1			2			0	0				93.37	83.08
	2	0		0	0			2	0		0	0
	2	0		0	0			2	0		0	0
	2	0		0	0			2	0		0	0
	2	0		0	0			2	0		0	0
	2	0		0	0			2	0		0	0
	2			0	0			2			0	0
	2			0	0			2			0	0
	2			0	0			2			0	0
	2			0	0			2			0	0
	3			0	0			3			0	0
	3			0	0			3			0	0
	3			0	0			3			0	0
	3			0	0			3			0	0
	3			0	0			3			0	0
	3			0	0			3			0	0
	3			0	0			3			0	0
	3			0	0			3			0	0
	3			0	0			3			0	0
	3				1			3				0
	3				1			3				0
	3				1			3				0
	4	0		0	0			4	0		0	0
	4	0		0	0			4	0		0	0
	4	0		0	0			4	0		0	0
	4	0		0	0			4	0		0	0
	4	0		0	0			4	0		0	0
	4			0	0			4			0	0
	4			0	0			4			0	0
	4				0			4				0
	4				0			4				0
	4	0		0	0			4	0		0	0
	5			0	0			5			0	0
	5			0	0			5			0	0
	5			0	0			5			0	0
	5				0			5				0
	5				0			5				0
	5				1			5				0
	6	1		0	0			6	0		0	0
	6	0		0	0			6	0		0	0
	6	0						6	0
	6	0			1			6	0			1
	6		0		1			6		0		1
	7			0	1			7			0	1
	8	0			0			8	0			0
	9				1			9				1
	9				0			9				0
	9				1			9				1
	10			0	1			10			0	0
	10				0			10				0
	11				1			11				1
	11	0			1			11	0			1
	12	0	0	0	1			12	0	0	0	0
	12	0	0		1			12	0	0		0
	12	0	0		1			12	0	0		1
	12	0	0		1			12	0	0		1
	12		0		0			12		0		0
	13				1			13				1
	14			0	1			14			0	0
	14				1			14				0
	14	0	0		1			14	0	0		0
	14	0	0	0	1			14	0	0	0	0
	14	0	0		1			14	0	0		0
	14	0	0		1			14	0	0		1
	14	0	0		1			14	0	0		1
	14	0			1			14	0			1
	15				1			15				1
	15			0	1			15			0	1
	15				1			15				1
	15			1	1			15			1	0
	16			0	1			16			0	0
	16	0			1			16	0			1
	16				1			16				1
	17			0	1			17			0	1
	17			0	1			17			0	1
	17			0	1			17			0	1
	17				1			17				0
	17			0	1			17			0	1
	18			0	1			18			0	1
	18			0	1			18			0	1
	18	0			1			18	0			0
	19			0	1			19			0	1
	19				1			19				1
	20			1	1			20			1	1
	22			0	1			22			0	0
	22			1	1			22			1	1
	23			0	1			23			0	1
	23			1	1			23			1	1
	24		0	0	1			24		0	0	0
	24	0	0	0				24	0	0	0
	24	0	0	0				24	0	0	0
	24	0	0	0				24	0	0	0
	24	0	0					24	0	0
	25				0			25				0
	26			0	0			26			0	0
	26			1	1			26			1	1
	27			0	1			27			0	1
	27			0	1			27			0	1
	28	0	0	1				28	0	0	1
	30			0				30			0
	33			0	0			33			0	0
	33			0	0			33			0	0

## Sheet: Fig 2
Figure 2a
	spleen weight (mg)	WT	123.8	85.5	88.1	83.7	81.5	136.9	72.1	77.1
		Stk11ec/-	212.1	157.2	133.2	144	421.21	180.7	81.3	130.3
	LN weight (mg)	WT	11.23	10.95	13.52	11.01	8.95	10.68
		Stk11ec/-	31.25	30.26	36.54	49.25	32.12	24.26	23.39
	Thymus weight (mg)	WT	30.12	29.56	24.56	20.71	26.63	31.26
		Stk11ec/-	41.52	29.23	39.56	24.95	28.12	39.9	50.12
	Spleen Cellurity (10^6)	WT	11.1	17.6	12	13.07
		Stk11ec/-	33.5	26.3	36.4	32.11
	LN Cellurity (10^6)	WT	0.83	0.82	0.88	0.83
		Stk11ec/-	2.75	2.61	2.74	2.37
	Thymus Cellurity (10^6)	WT	0.77	1.07	0.71	0.85
		Stk11ec/-	1.15	1.48	1.5	1.85
Figure 2b	Megakarocyte	WT	2	3	0	2	1	3	2
		Stk11ec/-	217	129	237	219	121	137	141	218

## Sheet: Fig 3
Fig 3a-b		Percentage												Absolute number
		Spleen				LN				Thymus				Spleen (10^5)				LN (10^4)				Thymus (10^4)
		WT		Stk11ec/-		WT		Stk11ec/-		WT		Stk11ec/-		WT		Stk11ec/-		WT		Stk11ec/-		WT		Stk11ec/-
		cDC	pDC	cDC	pDC	cDC	pDC	cDC	pDC	cDC	pDC	cDC	pDC	cDC	pDC	cDC	pDC	cDC	pDC	cDC	pDC	cDC	pDC	cDC	pDC
	1	3.73	1.07	0.78	0.29	4.29	1.48	1.21	0.43	0.88	0.32	0.31	0.2	4.22	1.77	1.8	1.14	4.22	1.46	1.5	0.95	1.01	0.3	0.41	0.24
	2	4.16	1.04	0.5	0.32	5.77	1.97	0.55	0.17	1.47	0.39	0.38	0.17	4.85	2.01	1.93	1.12	4.25	1.26	1.61	0.93	0.97	0.28	0.42	0.12
	3	3.29	1.77	0.42	0.35	5.08	2.29	0.42	0.33	1.12	0.55	0.49	0.28	5.48	1.66	1.89	1.23	5.48	1.58	1.58	1.03	0.97	0.41	0.37	0.37
	4	3.87	1.76	0.73	0.29	5.62	1.66	0.059	0.075	0.93	0.36	0.23	0.059	5.15	1.96	1.65	1	4.15	1.23	1.38	0.83	1.38	0.48	0.69	0.27
	5	3.54	1.49	0.74	0.31	4.38	1.02	0.18	0.19			0.32	0.062	4.89	2.03	2.54	1.2	4.89	1.27	2.12	1	0.98	0.37	0.58	0.16
	6	3.54	1.28	0.8	0.5	6.45	2.64	0.22	0.19					5.6	2.33	2.13	0.92	5.6	1.45	1.78	0.77	1.01	0.35	0.31	0.38
	7	4.22	1.25	0.83	0.44	8.23	3.15	1.37	0.68					5.03167	1.96	1.99	1.10167	4.765	1.375	1.66167	0.918333	1.05333	0.365	0.463333	0.256667
	8	2.82	1.06	0.74	0.66	6.78	1.16	1.35	0.7
	9	4.28	1.28	0.13	0.34	5.69	1.14	1.05	0.16
	10	4.51	1.45	0.32	0.26	5	1.55	0.37	0.069
	11	3.43	1.56	0.92	0.4	4.66	1.33	0.54	0.52
	12	3.52	1.08
	13	3.97	1.81
Fig 3c		Macrophage
		Percentage						Absolute number
		Spleen		LN		Thymus		Spleen (10^6)		LN (10^4)		Thymus (10^4)
		WT	Stk11ec/-	WT	Stk11ec/-	WT	Stk11ec/-	WT	Stk11ec/-	WT	Stk11ec/-	WT	Stk11ec/-
	1	9.14	18.9	2.24	10.5	0.48	2.53	1.01	6.34	2	25.8	0.21	0.98
	2	5.57	21.4	1.91	8.99	0.12	1.01	0.98	5.63	2	19.8	0.2	0.75
	3	7.27	11.7	2.75	9.51	0.2	0.89	0.87	4.26	1.7	26.7	0.28	1.12
	4	5.17	21.2	2.39	4.69	0.17	0.4	0.98	9.49	2	23.7	0.25	0.91
	5	8.88	28.3				0.12	0.76	7.44	1.5	18.6	0.31	1.2
	6	6.21	23.4				0.21	0.68	7.91	1.4	19.8	0.24	1.05
	7	4.29	28.3
	8	6.48	18
	9	5.68	21.7
	10	4.99	12.6
	11	8.67	22.2
	12	3.53
	13	8.64
Fig 3d		Pre-cDC (10^4)
		WT	Stk11ec/-
	1	4.82	0.58
	2	8.18	1
	3	6.28	0.78
	4	11.06	0.9
	5	6.96	1.58
	6	7.04	0.94
	7	6.28	0.74
	8	6.68	0.24
	9	6.24	1.06
	10	6.06	0.54
	11	8.76	0.26
	12	7.78	0.26
	13	5.5
Fig 3e
		WT		Stk11ec/-
		MDP	CDP	MDP	CDP
	1	101	434	341	130
	2	90	388	321	112
	3	135	415	282	170
	4	165	560	242	224
	5	75	672	115	155
	6	65	292	260	91
	7	75	297	142	241
	8	70	600	125	75
	9	120	439	110	124
	10	75	264
	11	225	237
	12	102	400
	13	116	418

## Sheet: Fig 4
Figure 4b			Figure 4c			Figure 4c	Serum Scf
	WT	Stk11ec/-			sSCF/Gapdh		WT	Stk11ec/-
	95.7219	56.0624		WT	1.04281		1676.94	654.185
	221.379	10.788			0.951561		1138.85	1131.28
	234.109	40.2137			1.00776		1327.04	1355.41
	171.737	38.1554		Stk11ec/-	0.260623		1497.73	1347.84
					0.212178		1024.89	1128.92
					0.20068		1334.13	735.04
							1450.45	1186.13
							1377.16	897.005
					mSCF/Gapdh		1309.07	433.656
				WT	1.17116		1437.21	625.398
					0.86967		1464.63	423.023
					0.981815		1414.98	1029.63
				Stk11ec/-	4.17383		979.972	827.301
					5.06085		1229.63
					4.49237
Figure 4d
		WT + Vehicle	Stk11ec/- + Vehicle	WT + ISCK03	Stk11ec/- + ISCK03
	DC (10^5)/cm2	8.85	4.29	5.02	3.69
		8.12	4.75	5.59	4.02
		8.9	4.89	4.59	3.61
		8.23	4.53	5.27	4.07
	Megakaryocyte/cm2	2	10	7	10
		0	12	7	10
		1	7	10	7
		3	10	15	7
		0	15	12	18
Figure 4e
		WT + Vehicle	Stk11ec/- + Vehicle	WT + ISCK03	Stk11ec/- + ISCK03
	DC (10^5)/cm2	8.47	1.85	21.7	18.8
		7.74	1.9	20.4	18.2
		9.5	1.74	21.5	19.5
		8.61	0.53	20.27	17.07
	Megakaryocyte/cm2	0	15	0	0
		0	4	0	1
		0	12	0	2
		1	8	0	0
		0	11	0	0
Figure 4f
	Spleen
	WT + ac-GFP		WT + sSCF		Stk11ec/- + ac-GFP		Stk11ec/- + sSCF
	cDC	pDC	cDC	pDC	cDC	pDC	cDC	pDC
	3.51	1.38	2.73	1.01	0.61	0.21	3.13	1.21
	3.04	1.27	3.14	0.97	0.47	0.38	3.45	0.97
	3.67	1.09	2.47	1.53	0.59	0.27	2.76	1.03
	4.01	1.31	2.92	1.21	0.71	0.26	3.01	0.74
	3.97	1.45	3.11	0.8	0.42	0.39	2.42	0.51
							2.91	0.77
	LN
	WT + ac-GFP		WT + sSCF		Stk11ec/- + ac-GFP		Stk11ec/- + sSCF
	cDC	pDC	cDC	pDC	cDC	pDC	cDC	pDC
	5.61	1.61	5.45	1.53	0.71	0.32	5.31	0.95
	5.31	1.23	4.32	1.47	0.61	0.21	5.07	1.01
	5.06	1.94	4.18	1.8	0.83	0.45	4.91	0.79
	4.99	2.01	4.33	1.17	0.72	0.57	5.13	0.83
	6.13	1.04	4.97	0.93	0.54	0.51	5.04	0.94
							4.99	0.7
Figure 4g	WT + ac-GFP	WT + sSCF	Stk11ec/- + ac-GFP	Stk11ec/- + sSCF
	0.2375	0.242857	0.916667	0.26
	0.241107	0.247059	1.12857	0.278125
	0.29783	0.262162	1.57303	0.294545
	0.25498	0.219634	0.765152	0.232955
	0.202439	0.246512	1.09756	0.261993
				0.246753
				0.287736

## Sheet: Fig 5
Figure 5a		sSCF/mSCF
	Consi1	1.07477
		0.658727
		1.41247
	PTBP1si	0.166995
		0.218538
		0.234501
	SFPQsi	0.460208
		0.532535
		0.705888
	hnRNPA1	1.16966
		0.882912
		0.960342
	HuRsi	0.948571
		0.849904
		0.994693
Figure 5b
		Vehicle	PNA1	PNA2	PNA3	PNA4		Vehicle	PNA1	PNA2	PNA3	PNA4		Vehicle	PNA1	PNA2	PNA3	PNA4
	rb-Ptbp1	3612	4368	3915	847	3536		1546	1633	1367	257	746		1354	1646	1156	467	964
	β-actin	5674	5458	5536	5724	5378		4637	4537	4178	4732	4275		2666	2647	3024	3024	2986
	rb-Ptbp1/β-actin	0.636588	0.800293	0.707189	0.147973	0.657493		0.333405	0.359929	0.32719	0.0543111	0.174503		0.507877	0.621836	0.382275	0.154431	0.32284
	Relative level (% of Vehicle)	1	1.25716	1.11091	0.232448	1.03284		1	1.07956	0.981358	0.162898	0.523396		1	1.22438	0.752692	0.304072	0.635666
Figure 5c
		sSCF/mSCF
	Con	0.784263
		0.755608
		1.68749
	PNA1	0.801539
		1.38658
		2.20342
	PNA2	1.11011
		0.862421
		0.883364
	PNA3	0.00183995
		0.00185057
		0.0263157
	PNA4	0.407261
		0.893461
		0.487345
Figure 5d		Consi			Stk11si
	rb-Ptbp1	4357	3412	4982	1248	1273	859
	β-actin	5753	5732	5575	4975	5843	4937
	rb-Ptbp1/β-actin	0.757344	0.595255	0.893632	0.250854	0.217868	0.173992
	Average Consi	0.748744
	Relative level (% of Consi)	1.01149	0.795005	1.19351	0.335034	0.290977	0.232379
Figure 5g
		sSCF/mSCF
	Vector	0.925109
		0.85952
		1.25762
	PTBP1	9.56479
		10.3219
		6.31765
	T138A	0.19242
		0.115289
		0.245726
	T138E	14.4241
		24.0397
		28.1237
Figure 5h
	WT + ac-GFP	WT + sSCF	Stk11ec-/-+ ac-GFP	Stk11ec-/- + sSCF
	0.21875	0.242857	1.04082	0.26
	0.246964	0.247059	1.29487	0.242507
	0.226904	0.262162	1.20588	0.36
	0.273333	0.201538	0.884615	0.232955
	0.257143	0.222857	0.627451	0.353234
			0.808824
Figure 5i	Spleen
	WT + ac-GFP		WT + PTBP1 T138E		Stk11ec-/- + ac-GFP		Stk11ec-/- + PTBP1 T138E
	cDC	pDC	cDC	pDC	cDC	pDC	cDC	pDC
	3.47	1.09	3.51	1.13	0.71	0.2	3.21	0.91
	3.57	1.45	3.67	1.54	0.45	0.41	2.97	0.78
	3.04	1.31	4.41	1.07	0.56	0.4	3	0.81
	3.91	1.25	4.03	1.46	0.77	0.51	2.64	0.67
	4.48	1.5	3.55	1.31	0.63	0.29	1.59	0.74
					0.51	0.32
	LN
	WT + ac-GFP		WT + PTBP1 T138E		Stk11ec-/- + ac-GFP		Stk11ec-/- + PTBP1 T138E
	cDC	pDC	cDC	pDC	cDC	pDC	cDC	pDC
	5.41	1.68	5.77	1.83	0.61	0.31	4.03	1.31
	4.08	1.54	6.42	2.1	0.87	0.28	4.12	1.18
	5.94	1.01	6.13	3	0.72	0.44	4.33	0.85
	6.01	2.11	6.01	0.93	0.64	0.57	5.04	1.08
	4.97	2.03	4.73	1.05	0.58	0.36	2.97	1.12
					0.64	0.44

## Sheet: SFig2
Supplymentary Figure2a	Percentage												Absolute number
	Spleen				LN				Thymus				Spleen (10^5)				LN (10^4)				Thymus (10^4)
	WT		Stk11ec-/-		WT		Stk11ec-/-		WT		Stk11ec-/-		WT		Stk11ec-/-		WT		Stk11ec-/-		WT		Stk11ec-/-
	DC1	DC2	DC1	DC2	DC1	DC2	DC1	DC2	DC1	DC2	DC1	DC2	DC1	DC2	DC1	DC2	DC1	DC2	DC1	DC2	DC1	DC2	DC1	DC2
	2.89	0.92	0.41	0.24	3.31	1.2	0.52	0.17	0.92	0.38	0.25	0.06	3.27	1.21	1.36	0.53	2.8	1.01	1.3	0.41	0.95	0.24	0.36	0.14
	2.74	1.23	0.48	0.18	4.2	1.28	0.76	0.17	0.83	0.31	0.26	0.08	3.4	1.38	1.55	0.44	3.55	1.08	1.89	0.43	0.75	0.27	0.29	0.08
	2.96	0.92	0.51	0.15	4.87	1.46	0.41	0.16	1.26	0.37	0.2	0.1	3.93	1.37	1.61	0.53	4.12	1.23	1.03	0.39	0.64	0.29	0.35	0.11
	3.11	0.91	0.42	0.11	4.91	1.32	0.42	0.17	1.05	0.24	0.24	0.08	3.98	1.45	1.45	0.6	4.15	1.12	1.04	0.43	0.81	0.27	0.26	0.1
	2.51	1.31	0.36	0.18	4.2	1.56	0.57	0.12	0.82	0.37	0.15	0.04	3.91	1.28	1.64	0.38	3.55	1.32	1.42	0.3	0.76	0.41	0.32	0.15
					4.12	1.41	0.35	0.17	0.93	0.46	0.16	0.06	3.18	1.35	1.33	0.5	3.48	1.19	0.87	0.43	0.75	0.26	0.21	0.09
Supplymentary Figure 2b	Granulocyte percentage		Granulocyte absolute number (10^5)
	WT	Stk11ec-/-	WT	Stk11ec-/-
	3.12	14.12	0.34	4.74
	2.59	6.38	0.46	1.68
	4.56	15.26	0.55	5.56
	5.13	21.46	0.91	5.64
	3.06	13.12	0.34	3.45

## Sheet: SFig3
Supplymentary Fig 3	HSC		MPP		CMP		MPP		LMPP		CLP		GMP
	WT	Stk11ec-/-	WT	Stk11ec-/-	WT	Stk11ec-/-	WT	Stk11ec-/-	WT	Stk11ec-/-	WT	Stk11ec-/-	WT	Stk11ec-/-
	1798	2654	2760	5976	22005	19182	3365	3678	5448	6519	41447	46513	18088	21167
	2664	3184	5376	6456	31028	21482	3890	4384	8394	6303	73232	43968	34329	35593
	2192	1621	2953	1941	19505	19053	2751	4014	4518	8593	59165	54934	14584	36258
	2742	3088	5388	4264	17256	24826	2799	3885	5541	5798	38653	69657	20170	38375

## Sheet: SFig5
Supplymentary Fig 5a
		WT					Stk11ec-/-					Stk11ec-/- + DC (WT) i.v.					Stk11ec-/- + DC (Stk11ec-/-) i.v.
	5 day	12.16	13.22	12.42	13.58	13.25	12.12	5.26	10.38	15.27	8.23	3.12	5.26	4.23	5.58	15.23	8.02	5.16	12.31	5.89	14.39	9.87	10.23
	9 day	24.53	32.81	25.86	30.26	31.12	45.68	52.82	60.12	38.52	42.87	32.52	30.28	20.45	25.61	35.81	26.52	32.15	29.37	28.15	26.48	37.25	35.91
	11 day	26.25	36.12	26.58	31.81	38.25	102.35	125.12	26.38	134.09	95.84	48.25	34.25	28.62	35.25	38.18	39.25	42.24	35.25	53.51	32.53	41.99	40.25
	13 day	54.26	46.26	47.36	54.03	56.28	135	352	268.42	279.52	200.14	72.89	85.92	63.82	60.26	65.14	68.95	71.99	75.06	81.25	89.25	78.85	82.25
	15 day	59.25	71.23	70.25	70.61	71.23	285.85	559.26	423.81	432.12	503.68	61.23	96.25	210.25	142.27	95.26	96.57	106.25	145.35	118.21	109.92	98.26	96.25
Supplymentary Fig 5b
	SIINFEKL	WT	57.7	62.8	79.8	51.9
		Stk11ec-/-	12.4	10.3	11.2	15
		Stk11ec-/- + DC (WT) i.v.	50.2	61.3	50.4	61.2
		Stk11ec-/- + DC (Stk11ec-/-) i.v.	57.7	40.5	60.2	48.7
		Average WT	63.05
		Relative WT	0.915147	0.996035	1.26566	0.823156
		Relative Stk11ec-/-	0.196669	0.163362	0.177637	0.237906
		Relative Stk11ec-/- + DC (WT) i.v.	0.796193	0.972244	0.799366	0.970658
		Relative Stk11ec-/- + DC (Stk11ec-/-) i.v.	0.915147	0.642347	0.954798	0.772403

## Sheet: SFig7
Supplymentary Figure 7a
	Spleen weight (mg)	WT	87.12	86.49	91.56	101.3
		I-Stk11ec-/-	200.1	216.35	195.26	156.78	186.12
	Thymus weight (mg)	WT	29.15	25.36	30.16	28.22
		I-Stk11ec-/-	45.12	25.36	22.49	35.46	46.89
	LN weight (mg)	WT	29.15	25.36	30.16	28.22
		I-Stk11ec-/-	45.12	25.36	22.49	35.46	46.89
Supplymentary Figure 7c-e	Spleen					Macrophage			MDP/CDP
	WT		I-Stk11ec-/-			WT	I-Stk11ec-/-		WT	I-Stk11ec-/-
	cDC	pDC	cDC	pDC		5.94	11.4		0.235294	0.715909
	3.13	1.54	0.61	0.31		7.26	11.4		0.237258	1.08955
	3.78	1.03	0.98	0.41		7.46	18		0.214286	0.590909
	3.12	1.24	0.88	0.28		3.5	19.5		0.203125	1.32984
	3.46	1.02	0.73	0.45		3.6	16.2		0.296053	0.581236
	3.92	1.36	0.71	0.42					0.204082	0.722222
	4.17	1.24	0.91	0.51					0.18	1
	3.24	1.43	0.94	0.43					0.25	1.07273
	3.56	1.04	0.66	0.5

[truncated: 3 more sheets: SFig8, SFig9, SFig10]
